# Supplementary material for: Rapid and highly-specific generation of targeted DNA sequencing libraries enabled by linking capture probes with universal primers
Source: PLoS One. 2018 Dec 5;13(12):e0208283. doi: 10.1371/journal.pone.0208283 (PMC6281261; doi:10.1371/journal.pone.0208283)
Supplement: S1 Table — (XLSX) [file pone.0208283.s001.xlsx]

## Sheet: Sheet1
ABL1	AKT3	ALK	APC	AR	ATM	BRAF	CDH1	CDK4	CTNNB1
DDR2	EGFR	ERBB2	ERBB4	ESR1	FBXW7	FGFR2	FOXL2	IDH1	JAK1
JAK2	KDR	KIT	KRAS	MAP2K1	MAPK1	MET	MLH1	NRAS	PDGFRA
PIK3CA	PIK3R1	PTEN	RET	TP53
