# Supplementary material for: Rapid and highly-specific generation of targeted DNA sequencing libraries enabled by linking capture probes with universal primers
Source: PLoS One. 2018 Dec 5;13(12):e0208283. doi: 10.1371/journal.pone.0208283 (PMC6281261; doi:10.1371/journal.pone.0208283)
Supplement: S2 Table — (XLSX) [file pone.0208283.s002.xlsx]

## Sheet: Sheet1
Number of Genes	DNA Source	DNA Input Mass (ng)	Total Read Pairs	On-target Fraction	Mean target coverage	Uniformity (within 2x of mean)	Median Insert Size
35	Mechanically sheared cell line	5	202990	0.93141	156.668	0.952759	162
35	Mechanically sheared cell line	5	198381	0.930246	155.562	0.949359	162
35	Mechanically sheared cell line	50	1998958	0.93264	1201.82	0.955373	168
35	Mechanically sheared cell line	50	1.95844e+06	0.891431	1281.33	0.955722	169
35	Enzymatically sheared cell line	50	2.01985e+06	0.909945	1684.66	0.942997	193
35	Enzymatically sheared cell line	50	1960493	0.85647	1764.16	0.932886	190
35	FFPE tissue	40	1.97812e+06	0.912621	1358.39	0.9613	175
35	FFPE tissue	40	2084593	0.85891	1443.59	0.95825	171
35	Plasma cfDNA	50	1.99968e+06	0.951853	1154.39	0.901944	174
35	Plasma cfDNA	50	1980108	0.965052	1147.52	0.901421	175
4	Mechanically sheared cell line	50	217170	0.971202	334.314	0.947796	160
4	Mechanically sheared cell line	50	72105	0.983048	954.939	0.977958	167
